# Supplementary material for: Multi-Season Genome-Wide Association Study Reveals Loci and Candidate Genes for Fruit Quality and Maturity Traits in Peach
Source: Plants (Basel). 2026 Jan 7;15(2):189. doi: 10.3390/plants15020189 (PMC12844748; doi:10.3390/plants15020189)
Supplement: Supplementary file 1 [file plants-15-00189-s001.zip › plants-3989010-supplementary.xlsx]

## Sheet: Table S1
Supplementary Table S1. Sequencing and genotyping quality
Individual	High-quality reads (million)	ddRAD loci	ddRAD loci mean depth	Filtered loci (n=5861)	Mean depth	Genotyping rate
Sample1	4.04	66526	28.985	5787	55.6	0.987
Sample2	3.15	52590	23.464	5661	40.03	0.966
Sample3	4.35	59663	29.857	5811	55.22	0.991
Sample4	1.49	52614	13.214	5573	24.08	0.951
Sample5	8.28	79995	48.65	5822	102.28	0.993
Sample6	3.3	56475	24.051	5800	43.15	0.99
Sample7	5.39	66030	37.868	5826	74.28	0.994
Sample8	3.36	53835	29.329	5694	54.59	0.972
Sample9	9.74	71085	48.817	5825	95.62	0.994
Sample10	8.74	75316	45.037	5836	92.19	0.996
Sample11	4.54	59143	28.538	5804	52.31	0.99
Sample12	6.33	65147	29.929	5809	57.87	0.991
Sample13	3.41	54871	28.409	5807	51.71	0.991
Sample14	5.02	65163	39.525	5823	76.91	0.994
Sample15	6.38	65283	41.386	5821	80.95	0.993
Sample16	3.73	60784	30.737	5803	58.51	0.99
Sample17	7.1	76369	38.985	5792	78.97	0.988
Sample18	2.08	50467	18.606	5750	32.87	0.981
Sample19	6.97	71914	37.677	5808	77.08	0.991
Sample20	0.42	31395	3.708	1779	7.77	0.304
Sample21	4.83	62350	33.333	5802	63.31	0.99
Sample22	7.41	72034	45.323	5825	92.44	0.994
Sample23	8.86	79677	44.511	5810	92.87	0.991
Sample24	4.02	62815	24.074	5794	45.45	0.989
Sample25	11.37	75480	67.634	5826	141.24	0.994
Sample26	3.85	51875	28.127	5771	48.87	0.985
Sample27	5.57	61287	35.066	5795	67.37	0.989
Sample28	4.1	58740	29.76	5802	56.36	0.99
Sample29	2.77	49064	22.385	5732	39.02	0.978
Sample30	5.34	53796	29.039	5807	50.64	0.991
Sample31	9.59	70484	51.037	5778	100.72	0.986
Sample32	2.49	49446	23.401	5739	39.81	0.979
Sample33	6.26	72192	44.629	5812	91.17	0.992
Sample34	6.71	63013	38.374	5830	75.52	0.995
Sample35	6.8	63619	30.899	5792	58.76	0.988
Sample36	4.78	62616	25.576	5818	47.51	0.993
Sample37	1.9	32758	6.134	3047	10.1	0.52
Sample38	3.43	39410	16.994	5741	24.81	0.98
Sample39	5.15	52430	27.046	5818	47.66	0.993
Sample40	7.37	70830	52.846	5813	107.26	0.992
Sample41	9.16	69743	47.365	5827	94.02	0.994
Sample42	5.3	56039	33.346	5816	60.71	0.992
Sample43	3.56	50404	29.673	5761	55	0.983
Sample44	3.89	48380	24.648	5813	42.46	0.992
Sample45	1.96	40184	15.763	5438	24.7	0.928
Sample46	2.74	41193	17.201	5691	26.58	0.971
Sample47	4.42	55383	36.989	5753	69.34	0.982
Sample48	3.12	56878	24.662	5782	45.98	0.987
Sample49	7.28	77649	43.278	5797	88.23	0.989
Sample50	6.56	68195	33.179	5792	63.86	0.988
Sample51	4.05	55850	24.313	5766	44.16	0.984
Sample52	3.26	50979	21.429	5762	36.99	0.983
Sample53	3.3	58372	25.273	5796	47.41	0.989
Sample54	4.93	63117	33.612	5828	63.71	0.994
Sample55	4.8	54684	28.377	5803	49.81	0.99
Sample56	7.85	76864	45.808	5801	96.77	0.99
Sample57	4.7	58866	28.42	5806	51.9	0.991
Sample58	4.3	77820	22.525	5770	44.2	0.984
Sample59	4.05	64084	34.045	5769	65.67	0.984
Sample60	6.64	69317	42.038	5782	85.69	0.987
Sample61	3.91	54258	23.078	5730	40.9	0.978
Sample62	9.99	76502	61.014	5743	129.23	0.98
Sample63	7.14	62261	39.693	5806	76.22	0.991
Sample64	5.51	65121	43.14	5800	88.07	0.99
Sample65	3.16	58778	24.818	5789	46.43	0.988
Sample66	2.47	48295	17.61	5637	29.21	0.962
Sample67	4.28	69239	24.397	5777	46.33	0.986
Sample68	3.35	60421	17.415	5721	31.23	0.976
Sample69	4.88	66938	37.412	5822	73.67	0.993
Sample70	2.95	51771	21.04	5758	35.52	0.982
Sample71	5.75	69696	33.299	5791	67.53	0.988
Sample72	2.3	56210	16.495	4962	29.46	0.847
Sample73	3.57	49936	25.047	5776	44.03	0.985
Sample74	4.9	51002	27.221	5770	46.87	0.984
Sample75	4.59	49250	24.024	5730	41.19	0.978
Sample76	5.15	69260	23.581	5784	45.22	0.987
Sample77	6.92	57492	35.334	5822	64.69	0.993
Sample78	4.19	55226	26.102	5784	46.9	0.987
Sample79	6.06	56578	32.153	5831	58.19	0.995
Sample80	6.06	61731	27.15	5803	50.85	0.99
Sample81	2.9	57096	22.999	5786	41.46	0.987
Sample82	2.43	51693	18.245	5714	31.27	0.975
Sample83	6.06	70068	39.67	5846	80.34	0.997
Sample84	3.81	56534	29.479	5782	53.1	0.987
Sample85	1.9	45412	15.901	5573	26.02	0.951
Sample86	3.26	49314	21.47	5768	36.42	0.984
Sample87	3.21	53497	25.241	5775	44.83	0.985
Sample88	3.36	57915	22.458	5784	41.1	0.987
Sample89	4.9	62066	37.229	5849	70.9	0.998
Sample90	3.94	53964	26.467	5803	47.2	0.99
Sample91	3.98	57921	28.143	5794	51.69	0.989
Sample92	5.96	69315	41.485	5838	85.98	0.996
Sample93	0.69	33516	7.981	4065	12.9	0.694
Sample94	4.27	66238	30.792	5828	60.65	0.994
Sample95	3.88	56061	32.675	5818	60.98	0.993
Sample96	3.08	60597	25.51	5815	48.05	0.992
Sample97	2.81	48117	25.508	5795	42.72	0.989
Sample98	5.34	73859	32.826	5806	66.35	0.991
Sample99	3.64	66035	25.734	5752	49.56	0.981
Sample100	5.17	67510	32.861	5769	64.58	0.984
Sample101	3.2	48336	24.956	5774	44.06	0.985
Sample102	3.05	53887	21.657	5699	38.53	0.972
Sample103	2.42	49044	15.309	5498	25.81	0.938
Sample104	2.68	50690	18.239	5541	30.61	0.945
Sample105	2.38	47341	19.498	5753	32.67	0.982
Sample106	3.03	56413	23.326	5661	42.29	0.966
Sample107	4.06	53800	25.905	5804	46.66	0.99
Sample108	5.12	62366	32.727	5804	62.31	0.99
Sample109	1.31	42777	12.257	5382	18.62	0.918
Sample110	1.46	43505	13.99	5631	21.91	0.961
Sample111	2.7	49690	19.819	5640	35.24	0.962
Sample112	3.31	53901	20.149	5631	36.55	0.961
Sample113	4.53	61835	29.242	5735	55.78	0.979
Sample114	2.3	56323	18.532	5716	33.08	0.975
Sample115	3.44	62672	24.696	5740	46.91	0.979
Sample116	2.7	57567	16.61	5433	28.79	0.927
Sample117	1.98	46607	15.132	5604	24.87	0.956
Sample118	4.55	56806	31.193	5811	58.37	0.991
Sample119	2.59	53637	20.618	5773	36.12	0.985
Sample120	2.08	44978	18.888	5568	31.86	0.95
Sample121	2.9	49472	24.738	5742	44.16	0.98
Sample122	3.85	53622	24.589	5747	43.81	0.981
Sample123	2.91	52129	22.057	5716	38.54	0.975
Sample124	3.23	54366	20.726	5679	36.72	0.969
Sample125	2.64	58999	22.755	5726	42.51	0.977
Sample126	3.54	49871	23.714	5721	41.59	0.976
Sample127	2.63	45518	20.343	5699	34.97	0.972
Sample128	3.5	53787	23.165	5706	42.22	0.974
Sample129	4.09	62525	30.611	5792	59.15	0.988
Sample130	1.31	38453	13.518	5414	20.98	0.924
Sample131	3.12	50447	21.881	5725	38.21	0.977
Sample132	6.52	62723	37.822	5786	73.74	0.987
Sample133	3.7	57532	27.678	5823	50.15	0.994
Sample134	2.64	52554	19.714	5644	34.71	0.963
Sample135	1.28	42714	12.721	5187	20.4	0.885
Sample136	3.28	56126	25.989	5786	47.66	0.987
Sample137	2.39	44398	18.212	5621	30.48	0.959
Sample138	2.33	50944	19.482	5597	33.7	0.955
Sample139	2.15	47567	18.892	5682	32.27	0.969
Sample140	4.81	59142	32.038	5702	61.22	0.973

## Sheet: Table S2
Supplementary Table S2. Complete list of detected MTA
Trait	Season	SNP marker	Chromosome	Position (bp)	MTA p-value	Phenotypic Explained Variance (PEV; Marker R2)
FW	Multi-year	Pp01_26499374	1	26499374	0.00339	0.08712
FW	Multi-year	Pp01_26611800	1	26611800	0.00339	0.08712
FW	Multi-year	Pp01_26952521	1	26952521	0.00297	0.08806
FW	2021-2022	Pp01_26952521	1	26952521	0.00567	0.08619
FW	Multi-year	Pp01_27423616	1	27423616	0.00202	0.09435
FW	2021-2022	Pp01_27423616	1	27423616	0.00269	0.09958
FW	Multi-year	Pp01_27432808	1	27432808	0.00197	0.09468
FW	2021-2022	Pp01_27432808	1	27432808	0.00262	0.09992
FW	2021-2022	Pp01_27725784	1	27725784	0.00393	0.0927
FW	2021-2022	Pp01_27751224	1	27751224	0.00569	0.08636
FW	2021-2022	Pp01_27766352	1	27766352	0.00562	0.08648
FW	Multi-year	Pp01_31541184	1	31541184	0.00412	0.08297
FW	Multi-year	Pp01_31546083	1	31546083	0.00412	0.08297
FW	Multi-year	Pp01_31568771	1	31568771	0.00412	0.08297
FW	Multi-year	Pp01_31601793	1	31601793	0.0041	0.08296
FW	Multi-year	Pp01_43109715	1	43109715	0.00278	0.08909
FW	Multi-year	Pp01_43523872	1	43523872	0.000739	0.11033
FW	Multi-year	Pp01_46309046	1	46309046	0.00199	0.0944
FW	Multi-year	Pp02_3520909	2	3520909	0.00363	0.08487
FW	2023-2024	Pp02_19780958	2	19780958	0.00581	0.09454
FW	2023-2024	Pp02_19912158	2	19912158	0.0042	0.10316
FW	2021-2022	Pp03_5092238	3	5092238	0.00195	0.10489
FW	2021-2022	Pp03_5112939	3	5112939	0.00393	0.09259
FW	2021-2022	Pp03_5218645	3	5218645	0.00215	0.10348
FW	2021-2022	Pp03_5224688	3	5224688	0.00431	0.09097
FW	2021-2022	Pp03_5224731	3	5224731	0.00202	0.10443
FW	2021-2022	Pp03_5240083	3	5240083	0.0029	0.09806
FW	Multi-year	Pp03_5240083	3	5240083	0.00482	0.08151
FW	Multi-year	Pp03_5246023	3	5246023	0.00239	0.09147
FW	2021-2022	Pp03_5246023	3	5246023	0.00369	0.0937
FW	2021-2022	Pp03_5361454	3	5361454	0.00613	0.08496
FW	Multi-year	Pp03_5361469	3	5361469	0.0016	0.09798
FW	2021-2022	Pp03_5361469	3	5361469	0.00184	0.10609
FW	2021-2022	Pp03_5546477	3	5546477	0.00564	0.08653
FW	Multi-year	Pp03_5763101	3	5763101	0.00351	0.08663
FW	Multi-year	Pp03_5778156	3	5778156	0.00298	0.08808
FW	Multi-year	Pp03_5778559	3	5778559	0.00434	0.08216
FW	Multi-year	Pp03_5781289	3	5781289	0.00424	0.08244
FW	Multi-year	Pp03_5787445	3	5787445	0.00577	0.07874
FW	2023-2024	Pp03_5787453	3	5787453	0.00235	0.1147
FW	Multi-year	Pp03_5787453	3	5787453	0.0048	0.08166
FW	2023-2024	Pp03_20757415	3	20757415	0.00387	0.10241
FW	Multi-year	Pp03_23051725	3	23051725	0.00332	0.08634
FW	2023-2024	Pp04_5514704	4	5514704	0.00611	0.09359
FW	2023-2024	Pp04_5561492	4	5561492	0.00618	0.09332
FW	2023-2024	Pp04_5616755	4	5616755	0.00611	0.09359
FW	2023-2024	Pp04_5624169	4	5624169	0.00618	0.09332
FW	2023-2024	Pp04_5627610	4	5627610	0.00611	0.09359
FW	2023-2024	Pp04_5645619	4	5645619	0.00611	0.09359
FW	2021-2022	Pp04_6289467	4	6289467	0.00488	0.08891
FW	Multi-year	Pp04_9401883	4	9401883	0.002	0.0943
FW	2023-2024	Pp04_9401883	4	9401883	0.00289	0.10802
FW	2021-2022	Pp04_9617512	4	9617512	0.00089039	0.11902
FW	Multi-year	Pp04_9871961	4	9871961	0.00568	0.07794
FW	Multi-year	Pp04_12955240	4	12955240	0.00204	0.09397
FW	2023-2024	Pp04_15313375	4	15313375	0.00276	0.10894
FW	Multi-year	Pp04_15313375	4	15313375	0.00496	0.08004
FW	2023-2024	Pp04_15332031	4	15332031	0.00276	0.10894
FW	Multi-year	Pp04_15332031	4	15332031	0.00496	0.08004
FW	Multi-year	Pp04_15956149	4	15956149	0.00506	0.07966
FW	2021-2022	Pp05_16641136	5	16641136	0.00267	0.09938
FW	2023-2024	Pp06_2864162	6	2864162	0.00013281	0.16975
FW	Multi-year	Pp06_2864162	6	2864162	0.00279	0.08912
FW	2023-2024	Pp06_2898154	6	2898154	0.00030221	0.15295
FW	Multi-year	Pp06_2898154	6	2898154	0.00199	0.09446
FW	2023-2024	Pp06_2933983	6	2933983	9.6903e-05	0.1761
FW	Multi-year	Pp06_2933983	6	2933983	0.000141	0.13728
FW	2023-2024	Pp06_2939323	6	2939323	5.8713e-05	0.18668
FW	Multi-year	Pp06_2939323	6	2939323	0.0003	0.12498
FW	Multi-year	Pp06_2988972	6	2988972	5.3e-05	0.15368
FW	2023-2024	Pp06_2988972	6	2988972	8.8375e-05	0.17816
FW	2021-2022	Pp06_2988972	6	2988972	0.00462	0.08988
FW	2023-2024	Pp06_3025102	6	3025102	0.00021684	0.1597
FW	Multi-year	Pp06_3025102	6	3025102	0.000419	0.11953
FW	2023-2024	Pp06_3037491	6	3037491	0.00022202	0.15909
FW	Multi-year	Pp06_3037491	6	3037491	0.000457	0.118
FW	2023-2024	Pp06_3037896	6	3037896	0.00030264	0.1564
FW	Multi-year	Pp06_3037896	6	3037896	0.0053	0.08
FW	2023-2024	Pp06_3050064	6	3050064	0.00014912	0.16737
FW	Multi-year	Pp06_3050064	6	3050064	0.00038	0.12114
FW	2023-2024	Pp06_3050376	6	3050376	0.00030264	0.1564
FW	Multi-year	Pp06_3050376	6	3050376	0.0053	0.08
FW	Multi-year	Pp06_3223902	6	3223902	5.52e-05	0.15301
FW	2023-2024	Pp06_3223902	6	3223902	0.00017975	0.16353
FW	2021-2022	Pp06_3223902	6	3223902	0.00556	0.08665
FW	Multi-year	Pp06_3311491	6	3311491	0.00011	0.14139
FW	2023-2024	Pp06_3311491	6	3311491	0.00012727	0.17048
FW	Multi-year	Pp06_3340819	6	3340819	9.16e-05	0.14455
FW	2023-2024	Pp06_3340819	6	3340819	0.00023356	0.15819
FW	Multi-year	Pp06_3478030	6	3478030	6.16e-05	0.15117
FW	2023-2024	Pp06_3478030	6	3478030	0.00010815	0.17398
FW	2023-2024	Pp06_3540776	6	3540776	0.00019091	0.1623
FW	Multi-year	Pp06_3540776	6	3540776	0.000662	0.11212
FW	2023-2024	Pp06_3549035	6	3549035	0.00019091	0.1623
FW	Multi-year	Pp06_3549035	6	3549035	0.000175	0.13387
FW	2023-2024	Pp06_3614506	6	3614506	0.00019091	0.1623
FW	Multi-year	Pp06_3614506	6	3614506	0.000175	0.13387
FW	Multi-year	Pp06_3623629	6	3623629	6.16e-05	0.15117
FW	2023-2024	Pp06_3623629	6	3623629	0.00010815	0.17398
FW	Multi-year	Pp06_3642221	6	3642221	6.16e-05	0.15117
FW	2023-2024	Pp06_3642221	6	3642221	0.00010815	0.17398
FW	2023-2024	Pp06_3799146	6	3799146	0.00044377	0.14518
FW	Multi-year	Pp06_3799146	6	3799146	0.00134	0.10081
FW	2023-2024	Pp06_3835477	6	3835477	0.0008498	0.13217
FW	Multi-year	Pp06_3835477	6	3835477	0.00431	0.08226
FW	Multi-year	Pp06_3984787	6	3984787	0.0033	0.08645
FW	Multi-year	Pp06_4001078	6	4001078	0.0037	0.08464
FW	Multi-year	Pp06_4039413	6	4039413	0.00268	0.08967
FW	Multi-year	Pp06_4103222	6	4103222	0.00109	0.10399
FW	Multi-year	Pp06_4119089	6	4119089	0.00138	0.10035
FW	Multi-year	Pp06_4143938	6	4143938	0.000184	0.133
FW	2021-2022	Pp06_4143938	6	4143938	0.00101	0.11682
FW	Multi-year	Pp06_4148987	6	4148987	0.000184	0.133
FW	2021-2022	Pp06_4148987	6	4148987	0.00101	0.11682
FW	Multi-year	Pp06_4160664	6	4160664	0.000111	0.1414
FW	2021-2022	Pp06_4160664	6	4160664	0.00101	0.11682
FW	Multi-year	Pp06_4943804	6	4943804	0.00164	0.09884
FW	Multi-year	Pp06_11906328	6	11906328	0.00375	0.08439
FW	Multi-year	Pp06_12243347	6	12243347	0.00367	0.0847
FW	2020-2021	Pp06_12243347	6	12243347	0.00512	0.09699
FW	Multi-year	Pp06_12460649	6	12460649	0.00273	0.08935
FW	2020-2021	Pp06_12460649	6	12460649	0.0042	0.10082
FW	Multi-year	Pp06_12500360	6	12500360	0.00367	0.0847
FW	2020-2021	Pp06_12500360	6	12500360	0.00512	0.09699
FW	Multi-year	Pp06_12586670	6	12586670	0.00367	0.0847
FW	2020-2021	Pp06_12586670	6	12586670	0.00512	0.09699
FW	Multi-year	Pp06_12890122	6	12890122	0.00367	0.0847
FW	2020-2021	Pp06_12890122	6	12890122	0.00512	0.09699
FW	Multi-year	Pp06_12968242	6	12968242	0.00367	0.0847
FW	2020-2021	Pp06_12968242	6	12968242	0.00512	0.09699
FW	Multi-year	Pp06_13230763	6	13230763	0.00367	0.0847
FW	2020-2021	Pp06_13230763	6	13230763	0.00512	0.09699
FW	2021-2022	Pp06_29663140	6	29663140	0.00294	0.09777
FW	2021-2022	Pp06_29748270	6	29748270	0.00433	0.09101
FW	Multi-year	Pp07_10800718	7	10800718	0.00579	0.07763
FW	2020-2021	Pp08_8024146	8	8024146	0.00107	0.0989
FW	Multi-year	Pp08_8024146	8	8024146	0.00205	0.07162
FW	2021-2022	Pp08_8024146	8	8024146	0.00469	0.06624
FW	Multi-year	Pp08_14995391	8	14995391	0.00567	0.07901
FW	Multi-year	Pp08_15839492	8	15839492	0.00235	0.09183
FW	2020-2021	Pp08_15839492	8	15839492	0.00301	0.1074
FW	2020-2021	Pp08_15839778	8	15839778	0.00097384	0.12958
FW	Multi-year	Pp08_15839778	8	15839778	0.00424	0.08252
FW	2020-2021	Pp08_15899662	8	15899662	0.00291	0.10802
FW	2020-2021	Pp08_15907884	8	15907884	0.00086217	0.132
FW	2020-2021	Pp08_15930625	8	15930625	0.00043428	0.14575
FW	Multi-year	Pp08_16158844	8	16158844	0.00211	0.09352
FW	2020-2021	Pp08_16158844	8	16158844	0.00488	0.098
FW	2023-2024	Pp08_16158844	8	16158844	0.00566	0.09506
FW	2021-2022	Pp08_17895855	8	17895855	0.00591	0.08578
FW	2020-2021	Pp08_17970615	8	17970615	0.00531	0.07087
FW	Multi-year	Pp08_21623883	8	21623883	0.00491	0.0802
FW	Multi-year	Pp08_21685700	8	21685700	0.00491	0.0802
FW	Multi-year	Pp08_21717973	8	21717973	0.00563	0.07807
FW	Multi-year	Pp08_21725549	8	21725549	0.00513	0.07952
IAD	2021-2022	Pp01_6607437	1	6607437	0.00184	0.08102
IAD	Multi-year	Pp01_12933274	1	12933274	0.0044	0.08202
IAD	2020-2021	Pp01_26355649	1	26355649	0.00537	0.09578
IAD	2020-2021	Pp01_26379923	1	26379923	0.00462	0.09915
IAD	2020-2021	Pp01_26443844	1	26443844	0.0059	0.09409
IAD	2020-2021	Pp01_26499374	1	26499374	0.0051	0.09727
IAD	2020-2021	Pp01_26525992	1	26525992	0.00462	0.09915
IAD	2020-2021	Pp01_26591899	1	26591899	0.00462	0.09915
IAD	2020-2021	Pp01_26611800	1	26611800	0.0051	0.09727
IAD	2020-2021	Pp01_26724410	1	26724410	0.00462	0.09915
IAD	2020-2021	Pp01_26952521	1	26952521	0.00503	0.09706
IAD	2020-2021	Pp01_27280238	1	27280238	0.00528	0.09625
IAD	2020-2021	Pp01_27296953	1	27296953	0.00422	0.10196
IAD	2020-2021	Pp01_27304798	1	27304798	0.00339	0.10465
IAD	2020-2021	Pp01_27308913	1	27308913	0.00524	0.09625
IAD	2020-2021	Pp01_27971403	1	27971403	0.00458	0.09943
IAD	Multi-year	Pp01_33303400	1	33303400	0.00389	0.08396
IAD	2023-2024	Pp01_47467788	1	47467788	0.00207	0.11555
IAD	Multi-year	Pp02_515612	2	515612	0.00301	0.08782
IAD	Multi-year	Pp02_791701	2	791701	0.00541	0.07863
IAD	2021-2022	Pp02_1154160	2	1154160	0.0018	0.10671
IAD	2021-2022	Pp02_1173808	2	1173808	0.00194	0.10537
IAD	2021-2022	Pp02_1203510	2	1203510	0.00513	0.08822
IAD	2021-2022	Pp02_1241521	2	1241521	0.00372	0.09388
IAD	2021-2022	Pp02_1257876	2	1257876	0.00275	0.09915
IAD	2021-2022	Pp02_1396324	2	1396324	0.00277	0.09883
IAD	2021-2022	Pp02_12220436	2	12220436	0.00256	0.10024
IAD	2021-2022	Pp02_13363225	2	13363225	0.00238	0.1015
IAD	2021-2022	Pp02_13382776	2	13382776	0.00238	0.1015
IAD	2021-2022	Pp02_14851242	2	14851242	0.00238	0.1015
IAD	2021-2022	Pp02_16458360	2	16458360	0.00256	0.10097
IAD	2023-2024	Pp02_16703947	2	16703947	0.00529	0.09642
IAD	Multi-year	Pp02_19390904	2	19390904	2.78e-05	0.16478
IAD	2023-2024	Pp02_19390904	2	19390904	0.00042064	0.14744
IAD	2021-2022	Pp02_19390904	2	19390904	0.00076097	0.12209
IAD	2020-2021	Pp02_19390904	2	19390904	0.00162	0.11916
IAD	Multi-year	Pp02_19445569	2	19445569	7.12e-05	0.14891
IAD	2023-2024	Pp02_19445569	2	19445569	0.00368	0.1042
IAD	2020-2021	Pp02_19445569	2	19445569	0.00418	0.10071
IAD	2021-2022	Pp02_19445569	2	19445569	0.00519	0.08802
IAD	Multi-year	Pp02_19688605	2	19688605	6.83e-06	0.18881
IAD	2020-2021	Pp02_19688605	2	19688605	7.656e-05	0.18084
IAD	2023-2024	Pp02_19688605	2	19688605	0.00023738	0.15913
IAD	Multi-year	Pp02_19692053	2	19692053	8.97e-06	0.18409
IAD	2020-2021	Pp02_19692053	2	19692053	4.4245e-05	0.19228
IAD	2023-2024	Pp02_19692053	2	19692053	0.00074851	0.13579
IAD	2021-2022	Pp02_24692570	2	24692570	0.00602	0.08545
IAD	Multi-year	Pp03_6194890	3	6194890	0.00564	0.07797
IAD	2023-2024	Pp03_14665546	3	14665546	0.0048	0.09825
IAD	2023-2024	Pp03_14723061	3	14723061	0.0025	0.11183
IAD	2023-2024	Pp03_14894169	3	14894169	0.00208	0.11451
IAD	Multi-year	Pp03_16466907	3	16466907	0.00375	0.08436
IAD	Multi-year	Pp03_18042023	3	18042023	0.00402	0.08326
IAD	2023-2024	Pp03_19267467	3	19267467	0.00473	0.09935
IAD	Multi-year	Pp03_19638802	3	19638802	0.00441	0.08197
IAD	Multi-year	Pp03_20989290	3	20989290	0.00441	0.08197
IAD	Multi-year	Pp03_20995826	3	20995826	0.00441	0.08197
IAD	2020-2021	Pp03_23667321	3	23667321	0.00437	0.09976
IAD	Multi-year	Pp03_26053747	3	26053747	0.00155	0.09841
IAD	Multi-year	Pp03_26053765	3	26053765	0.00613	0.07667
IAD	2023-2024	Pp04_714495	4	714495	0.00134	0.12408
IAD	Multi-year	Pp04_4119665	4	4119665	0.000244	0.12822
IAD	2021-2022	Pp04_4119665	4	4119665	0.00298	0.09756
IAD	2020-2021	Pp04_4520370	4	4520370	0.00466	0.09854
IAD	2021-2022	Pp04_23999613	4	23999613	0.00607	0.08511
IAD	2021-2022	Pp04_24411142	4	24411142	0.00567	0.08649
IAD	2021-2022	Pp04_24902687	4	24902687	0.00567	0.08649
IAD	2021-2022	Pp04_24918428	4	24918428	0.00567	0.08649
IAD	2021-2022	Pp04_24945279	4	24945279	0.00567	0.08649
IAD	Multi-year	Pp05_3420355	5	3420355	0.00451	0.08163
IAD	2021-2022	Pp05_3695113	5	3695113	0.00542	0.0642
IAD	2021-2022	Pp05_3719635	5	3719635	0.00536	0.06426
IAD	2021-2022	Pp05_3722411	5	3722411	0.00536	0.06426
IAD	2021-2022	Pp05_3744295	5	3744295	0.00566	0.06355
IAD	2021-2022	Pp05_3882999	5	3882999	0.00542	0.0642
IAD	2020-2021	Pp05_4501520	5	4501520	0.00544	0.097
IAD	2021-2022	Pp05_11477478	5	11477478	0.00587	0.08571
IAD	2021-2022	Pp06_2595788	6	2595788	0.00467	0.08987
IAD	2020-2021	Pp06_2856847	6	2856847	0.0028	0.10834
IAD	Multi-year	Pp06_2856847	6	2856847	0.00515	0.07941
IAD	2020-2021	Pp06_2933983	6	2933983	0.00494	0.09741
IAD	2020-2021	Pp06_2988972	6	2988972	0.00341	0.10466
IAD	Multi-year	Pp06_2988972	6	2988972	0.0055	0.07852
IAD	Multi-year	Pp06_3223902	6	3223902	0.00423	0.08264
IAD	Multi-year	Pp06_3311491	6	3311491	0.00283	0.08881
IAD	Multi-year	Pp06_3340819	6	3340819	0.00363	0.08505
IAD	Multi-year	Pp06_3549035	6	3549035	0.00527	0.07918
IAD	Multi-year	Pp06_3614506	6	3614506	0.00527	0.07918
IAD	Multi-year	Pp06_3799146	6	3799146	0.00259	0.09036
IAD	Multi-year	Pp06_3835477	6	3835477	0.00149	0.09923
IAD	Multi-year	Pp06_8576293	6	8576293	0.00589	0.07729
IAD	Multi-year	Pp06_8587833	6	8587833	0.00589	0.07729
IAD	2020-2021	Pp06_9680802	6	9680802	0.00287	0.10788
IAD	2023-2024	Pp06_11768361	6	11768361	0.00537	0.09689
IAD	2023-2024	Pp06_11906644	6	11906644	0.00538	0.0961
IAD	2023-2024	Pp06_12206576	6	12206576	0.00538	0.0961
IAD	2023-2024	Pp06_12211839	6	12211839	0.00537	0.09689
IAD	2023-2024	Pp06_12241805	6	12241805	0.00537	0.09689
IAD	2023-2024	Pp06_12339428	6	12339428	0.00537	0.09689
IAD	2023-2024	Pp06_12587087	6	12587087	0.00508	0.09721
IAD	2023-2024	Pp06_12730301	6	12730301	0.00508	0.09721
IAD	2023-2024	Pp06_12739331	6	12739331	0.00508	0.09721
IAD	2023-2024	Pp06_13100113	6	13100113	0.00537	0.09689
IAD	2023-2024	Pp06_13183552	6	13183552	0.00583	0.09526
IAD	2023-2024	Pp06_13225390	6	13225390	0.00506	0.09804
IAD	2023-2024	Pp06_13727559	6	13727559	0.00595	0.0949
IAD	2023-2024	Pp06_27552050	6	27552050	0.00471	0.09868
IAD	2023-2024	Pp06_28035463	6	28035463	0.00254	0.11153
IAD	2021-2022	Pp07_4273940	7	4273940	0.00525	0.08783
IAD	2020-2021	Pp08_583586	8	583586	0.0046	0.09876
IAD	2020-2021	Pp08_17452303	8	17452303	0.00535	0.09588
IAD	2020-2021	Pp08_18168466	8	18168466	0.00365	0.10325
IAD	2020-2021	Pp08_21717973	8	21717973	0.00383	0.10244
IAD	2020-2021	Pp08_21725549	8	21725549	0.00383	0.10244
IAD	2020-2021	Pp08_21894989	8	21894989	0.0047	0.09835
IAD	2020-2021	Pp08_21915590	8	21915590	0.00389	0.10199
IAD	2020-2021	Pp08_22209057	8	22209057	0.00389	0.10199
IAD	2020-2021	Pp08_22304337	8	22304337	0.00389	0.10199
IAD	2020-2021	Pp08_22342139	8	22342139	0.00389	0.10199
MD	2020-2021	Pp01_14938062	1	14938062	0.00537	0.09379
MD	2020-2021	Pp01_14938364	1	14938364	0.0048	0.09598
MD	2020-2021	Pp01_14978285	1	14978285	0.00481	0.09586
MD	2020-2021	Pp01_14978288	1	14978288	0.00587	0.09213
MD	2020-2021	Pp01_14979648	1	14979648	0.00553	0.09323
MD	2023-2024	Pp01_23030664	1	23030664	0.00254	0.08352
MD	2020-2021	Pp01_23157522	1	23157522	0.00414	0.09875
MD	2020-2021	Pp01_26379923	1	26379923	0.00262	0.10741
MD	2020-2021	Pp01_26499374	1	26499374	0.00196	0.11288
MD	2020-2021	Pp01_26525992	1	26525992	0.00262	0.10741
MD	2020-2021	Pp01_26591899	1	26591899	0.00262	0.10741
MD	2020-2021	Pp01_26611800	1	26611800	0.00196	0.11288
MD	2020-2021	Pp01_26724410	1	26724410	0.00262	0.10741
MD	2021-2022	Pp01_47039199	1	47039199	0.00428	0.08934
MD	2020-2021	Pp01_47039199	1	47039199	0.00461	0.09588
MD	2021-2022	Pp01_47247497	1	47247497	0.00428	0.08934
MD	2020-2021	Pp01_47247497	1	47247497	0.00461	0.09588
MD	2020-2021	Pp01_47281519	1	47281519	0.00444	0.09652
MD	2021-2022	Pp01_47281519	1	47281519	0.00441	0.08857
MD	2023-2024	Pp02_399146	2	399146	0.00213	0.12053
MD	2023-2024	Pp02_421394	2	421394	0.00104	0.12751
MD	2021-2022	Pp02_421394	2	421394	0.00328	0.09364
MD	2023-2024	Pp02_425383	2	425383	0.00506	0.09667
MD	2023-2024	Pp02_505477	2	505477	0.00487	0.09741
MD	2023-2024	Pp02_515612	2	515612	0.00208	0.11387
MD	2023-2024	Pp02_557482	2	557482	0.00506	0.09667
MD	2023-2024	Pp02_575685	2	575685	0.00506	0.09667
MD	2023-2024	Pp02_621467	2	621467	0.00506	0.09667
MD	2023-2024	Pp02_791701	2	791701	0.00487	0.09741
MD	2023-2024	Pp02_799715	2	799715	0.00506	0.09667
MD	2023-2024	Pp02_805433	2	805433	0.00506	0.09667
MD	2023-2024	Pp02_818957	2	818957	0.00506	0.09667
MD	2023-2024	Pp02_820981	2	820981	0.00506	0.09667
MD	2023-2024	Pp02_847007	2	847007	0.00426	0.09996
MD	2023-2024	Pp02_914980	2	914980	0.00506	0.09667
MD	2023-2024	Pp02_944284	2	944284	0.00506	0.09667
MD	2023-2024	Pp02_5673037	2	5673037	0.00487	0.0974
MD	2023-2024	Pp02_8917065	2	8917065	0.00471	0.09804
MD	2023-2024	Pp02_8917381	2	8917381	0.00417	0.10038
MD	2023-2024	Pp02_8961622	2	8961622	0.00471	0.09804
MD	2023-2024	Pp02_8974764	2	8974764	0.00471	0.09804
MD	2023-2024	Pp02_8981808	2	8981808	0.00471	0.09804
MD	2021-2022	Pp02_12128669	2	12128669	0.00183	0.1037
MD	2023-2024	Pp02_12128669	2	12128669	0.0031	0.10612
MD	2021-2022	Pp02_12131486	2	12131486	0.00183	0.1037
MD	2023-2024	Pp02_12131486	2	12131486	0.0031	0.10612
MD	2021-2022	Pp02_12133849	2	12133849	0.00183	0.1037
MD	2023-2024	Pp02_12133849	2	12133849	0.0031	0.10612
MD	2021-2022	Pp02_12139479	2	12139479	0.00183	0.1037
MD	2023-2024	Pp02_12139479	2	12139479	0.0031	0.10612
MD	2021-2022	Pp02_12170431	2	12170431	0.00183	0.1037
MD	2023-2024	Pp02_12170431	2	12170431	0.0031	0.10612
MD	2021-2022	Pp02_12199733	2	12199733	0.00183	0.1037
MD	2023-2024	Pp02_12199733	2	12199733	0.0031	0.10612
MD	2020-2021	Pp02_12643600	2	12643600	0.00582	0.0934
MD	2020-2021	Pp02_12656408	2	12656408	0.00582	0.0934
MD	2020-2021	Pp02_12690592	2	12690592	0.00582	0.0934
MD	2020-2021	Pp02_12777572	2	12777572	0.00582	0.0934
MD	2020-2021	Pp02_13123711	2	13123711	0.00481	0.09503
MD	2020-2021	Pp02_13126655	2	13126655	0.00481	0.09503
MD	2020-2021	Pp02_13128771	2	13128771	0.00531	0.09317
MD	2020-2021	Pp02_13267605	2	13267605	0.00536	0.093
MD	2020-2021	Pp02_19445569	2	19445569	0.00349	0.10111
MD	2020-2021	Pp02_19688605	2	19688605	0.00455	0.09612
MD	2020-2021	Pp02_19692053	2	19692053	0.00457	0.09605
MD	Multi-year	Pp03_553458	3	553458	0.00136	0.10046
MD	2023-2024	Pp03_553458	3	553458	0.00199	0.11466
MD	2021-2022	Pp03_553458	3	553458	0.00224	0.10024
MD	2020-2021	Pp03_660937	3	660937	0.00105	0.12718
MD	2020-2021	Pp03_679426	3	679426	0.00079233	0.13171
MD	2020-2021	Pp03_690419	3	690419	0.00089749	0.12926
MD	2020-2021	Pp03_751682	3	751682	0.00289	0.10744
MD	2020-2021	Pp03_924950	3	924950	0.00289	0.10744
MD	2020-2021	Pp03_2948813	3	2948813	0.00313	0.10305
MD	2020-2021	Pp03_2995684	3	2995684	0.00568	0.09365
MD	Multi-year	Pp03_2995684	3	2995684	0.00608	0.07941
MD	Multi-year	Pp03_3093068	3	3093068	0.00488	0.08024
MD	2020-2021	Pp03_5888228	3	5888228	0.0036	0.10044
MD	2020-2021	Pp03_5888253	3	5888253	0.00261	0.10648
MD	2021-2022	Pp03_5888253	3	5888253	0.00587	0.08371
MD	2020-2021	Pp03_5888311	3	5888311	0.00238	0.10822
MD	2021-2022	Pp03_5888311	3	5888311	0.00523	0.08568
MD	2020-2021	Pp03_20757691	3	20757691	0.00407	0.09819
MD	Multi-year	Pp03_26053887	3	26053887	0.00316	0.08707
MD	Multi-year	Pp03_26061543	3	26061543	0.0027	0.08952
MD	2020-2021	Pp03_26120158	3	26120158	0.00614	0.09046
MD	Multi-year	Pp03_26442013	3	26442013	0.00211	0.09345
MD	2020-2021	Pp03_26442013	3	26442013	0.00576	0.09167
MD	Multi-year	Pp03_26631520	3	26631520	0.00463	0.08188
MD	Multi-year	Pp03_26643124	3	26643124	0.0046	0.08194
MD	Multi-year	Pp03_26785134	3	26785134	0.00316	0.08705
MD	Multi-year	Pp04_9017557	4	9017557	0.000573	0.11551
MD	2021-2022	Pp04_9017557	4	9017557	0.00083953	0.11945
MD	2020-2021	Pp04_9173923	4	9173923	0.00282	0.10506
MD	Multi-year	Pp04_9173923	4	9173923	0.00279	0.089
MD	2021-2022	Pp04_9173923	4	9173923	0.00446	0.08841
MD	Multi-year	Pp04_9401883	4	9401883	0.000873	0.10752
MD	2021-2022	Pp04_9401883	4	9401883	0.00185	0.10347
MD	2023-2024	Pp04_9401883	4	9401883	0.00534	0.09563
MD	2021-2022	Pp04_9617512	4	9617512	0.00613	0.08321
MD	2020-2021	Pp04_9787361	4	9787361	0.00609	0.09067
MD	2020-2021	Pp04_9789473	4	9789473	0.00598	0.09097
MD	2020-2021	Pp04_9820761	4	9820761	0.00598	0.09097
MD	Multi-year	Pp04_9841821	4	9841821	0.00243	0.09117
MD	Multi-year	Pp04_9871961	4	9871961	0.00528	0.07901
MD	Multi-year	Pp04_10735573	4	10735573	0.00598	0.07705
MD	Multi-year	Pp04_11112825	4	11112825	2.53e-06	0.20575
MD	2020-2021	Pp04_11112825	4	11112825	1.521e-05	0.20842
MD	2021-2022	Pp04_11112825	4	11112825	5.3345e-05	0.1672
MD	2021-2022	Pp04_12775343	4	12775343	0.0046	0.08787
MD	2021-2022	Pp04_12916672	4	12916672	0.00205	0.10177
MD	2020-2021	Pp04_12916672	4	12916672	0.00568	0.09193
MD	2021-2022	Pp04_12922656	4	12922656	0.00123	0.11098
MD	2020-2021	Pp04_12922656	4	12922656	0.00567	0.09203
MD	2021-2022	Pp04_12955240	4	12955240	0.00295	0.09545
MD	Multi-year	Pp04_12955240	4	12955240	0.00464	0.08099
MD	2021-2022	Pp04_12955641	4	12955641	0.00099934	0.11422
MD	Multi-year	Pp04_12955641	4	12955641	0.00167	0.09715
MD	2021-2022	Pp04_12979184	4	12979184	0.00061525	0.12274
MD	2020-2021	Pp04_12979184	4	12979184	0.00339	0.1016
MD	Multi-year	Pp04_12979184	4	12979184	0.00587	0.07733
MD	2021-2022	Pp04_13176232	4	13176232	0.00554	0.08607
MD	2020-2021	Pp04_13817676	4	13817676	0.00241	0.10801
MD	2021-2022	Pp04_13954786	4	13954786	0.00569	0.08447
MD	2021-2022	Pp04_13986727	4	13986727	0.00569	0.08447
MD	2023-2024	Pp05_10741880	5	10741880	0.00384	0.10454
MD	2023-2024	Pp05_11335952	5	11335952	0.00595	0.094
MD	2023-2024	Pp05_11353011	5	11353011	0.00443	0.09968
MD	2023-2024	Pp05_11642672	5	11642672	0.00552	0.09501
MD	2023-2024	Pp05_14331124	5	14331124	0.00394	0.10148
MD	2021-2022	Pp06_2856847	6	2856847	0.00432	0.08894
MD	2021-2022	Pp06_2933983	6	2933983	0.00091349	0.1158
MD	Multi-year	Pp06_2933983	6	2933983	0.00092	0.10668
MD	2023-2024	Pp06_2933983	6	2933983	0.00266	0.10906
MD	2021-2022	Pp06_2939323	6	2939323	0.00057613	0.12425
MD	Multi-year	Pp06_2939323	6	2939323	0.000663	0.11203
MD	2020-2021	Pp06_2939323	6	2939323	0.00342	0.10148
MD	2023-2024	Pp06_2939323	6	2939323	0.00595	0.09401
MD	2021-2022	Pp06_2988972	6	2988972	1.9748e-05	0.18563
MD	Multi-year	Pp06_2988972	6	2988972	7.42e-05	0.14797
MD	2023-2024	Pp06_2988972	6	2988972	0.00049611	0.1428
MD	2020-2021	Pp06_2988972	6	2988972	0.00249	0.10746
MD	2021-2022	Pp06_3025102	6	3025102	0.00010876	0.15416
MD	Multi-year	Pp06_3025102	6	3025102	0.000256	0.12751
MD	2023-2024	Pp06_3025102	6	3025102	0.00119	0.12531
MD	2020-2021	Pp06_3025102	6	3025102	0.00579	0.0916
MD	2021-2022	Pp06_3037491	6	3037491	0.00010405	0.1545
MD	Multi-year	Pp06_3037491	6	3037491	0.000252	0.12771
MD	2023-2024	Pp06_3037491	6	3037491	0.00142	0.1213
MD	2021-2022	Pp06_3037587	6	3037587	0.00422	0.08934
MD	2021-2022	Pp06_3050064	6	3050064	0.00010642	0.15456
MD	Multi-year	Pp06_3050064	6	3050064	0.000259	0.1273
MD	2023-2024	Pp06_3050064	6	3050064	0.00169	0.11843
MD	Multi-year	Pp06_3223902	6	3223902	7.65e-05	0.14745
MD	2021-2022	Pp06_3223902	6	3223902	0.00020469	0.14272
MD	2020-2021	Pp06_3223902	6	3223902	0.00194	0.11215
MD	Multi-year	Pp06_3311491	6	3311491	4.97e-05	0.15457
MD	2021-2022	Pp06_3311491	6	3311491	0.00011452	0.15277
MD	2020-2021	Pp06_3311491	6	3311491	0.0015	0.11702
MD	2023-2024	Pp06_3311491	6	3311491	0.00365	0.10293
MD	Multi-year	Pp06_3340819	6	3340819	0.000143	0.13705
MD	2021-2022	Pp06_3340819	6	3340819	0.00051848	0.12612
MD	2020-2021	Pp06_3340819	6	3340819	0.00391	0.09894
MD	2021-2022	Pp06_3478030	6	3478030	0.00020225	0.14294
MD	Multi-year	Pp06_3478030	6	3478030	0.000529	0.11567
MD	2023-2024	Pp06_3478030	6	3478030	0.00541	0.09585
MD	2021-2022	Pp06_3540776	6	3540776	0.00033812	0.13373
MD	Multi-year	Pp06_3540776	6	3540776	0.000806	0.10887
MD	2021-2022	Pp06_3549035	6	3549035	0.00011955	0.15245
MD	Multi-year	Pp06_3549035	6	3549035	0.000322	0.12374
MD	2023-2024	Pp06_3549035	6	3549035	0.00308	0.10673
MD	2021-2022	Pp06_3614506	6	3614506	0.00011955	0.15245
MD	Multi-year	Pp06_3614506	6	3614506	0.000322	0.12374
MD	2023-2024	Pp06_3614506	6	3614506	0.00308	0.10673
MD	2021-2022	Pp06_3623629	6	3623629	0.00020225	0.14294
MD	Multi-year	Pp06_3623629	6	3623629	0.000529	0.11567
MD	2023-2024	Pp06_3623629	6	3623629	0.00541	0.09585
MD	2021-2022	Pp06_3642221	6	3642221	0.00020225	0.14294
MD	Multi-year	Pp06_3642221	6	3642221	0.000529	0.11567
MD	2023-2024	Pp06_3642221	6	3642221	0.00541	0.09585
MD	2021-2022	Pp06_3799146	6	3799146	0.0016	0.10632
MD	2021-2022	Pp06_3835477	6	3835477	0.00281	0.09659
MD	2021-2022	Pp06_3984787	6	3984787	0.00394	0.09078
MD	2021-2022	Pp06_4001078	6	4001078	0.00197	0.10271
MD	2021-2022	Pp06_4039413	6	4039413	0.00092362	0.1156
MD	2021-2022	Pp06_4103222	6	4103222	0.00124	0.1105
MD	2021-2022	Pp06_4119089	6	4119089	0.00288	0.09616
MD	2021-2022	Pp06_4143938	6	4143938	0.00146	0.10795
MD	2021-2022	Pp06_4148987	6	4148987	0.00146	0.10795
MD	2021-2022	Pp06_4160664	6	4160664	0.00146	0.10795
MD	2021-2022	Pp06_11014178	6	11014178	0.00271	0.07316
MD	2020-2021	Pp06_11014178	6	11014178	0.00418	0.07255
MD	Multi-year	Pp06_11014178	6	11014178	0.00481	0.05952
MD	2020-2021	Pp06_24178736	6	24178736	0.00033226	0.14624
MD	Multi-year	Pp06_24178736	6	24178736	0.00107	0.10434
MD	2023-2024	Pp06_24178736	6	24178736	0.00309	0.10666
MD	2020-2021	Pp06_24202133	6	24202133	0.00458	0.096
MD	2020-2021	Pp06_24202538	6	24202538	0.00233	0.1086
MD	2020-2021	Pp06_24240967	6	24240967	0.00034847	0.1453
MD	Multi-year	Pp06_24240967	6	24240967	0.00104	0.10483
MD	2023-2024	Pp06_24240967	6	24240967	0.00141	0.12206
MD	2020-2021	Pp06_24315671	6	24315671	0.00016784	0.15957
MD	2023-2024	Pp06_24315671	6	24315671	0.00077653	0.13319
MD	Multi-year	Pp06_24315671	6	24315671	0.00101	0.10519
MD	2020-2021	Pp06_24318377	6	24318377	0.00014897	0.16208
MD	2023-2024	Pp06_24318377	6	24318377	0.00035999	0.14926
MD	Multi-year	Pp06_24318377	6	24318377	0.000482	0.11717
MD	2021-2022	Pp06_24318377	6	24318377	0.00434	0.08912
MD	Multi-year	Pp06_25309512	6	25309512	0.00413	0.08288
MD	Multi-year	Pp06_27084586	6	27084586	0.00167	0.09813
MD	2020-2021	Pp06_27084586	6	27084586	0.0018	0.11461
MD	2021-2022	Pp06_27084586	6	27084586	0.00506	0.08781
MD	2020-2021	Pp06_27084951	6	27084951	0.00159	0.11697
MD	2021-2022	Pp07_1390566	7	1390566	0.00519	0.0858
MD	2021-2022	Pp07_1406121	7	1406121	0.00503	0.08657
MD	2020-2021	Pp07_1608187	7	1608187	0.00111	0.12391
MD	2020-2021	Pp07_1626109	7	1626109	0.00153	0.11781
MD	2020-2021	Pp07_1661241	7	1661241	0.00214	0.11129
MD	2023-2024	Pp07_1711577	7	1711577	0.0019	0.11848
MD	Multi-year	Pp07_1711577	7	1711577	0.00311	0.08816
MD	2021-2022	Pp07_1711577	7	1711577	0.00344	0.09433
MD	2020-2021	Pp07_1949814	7	1949814	0.00219	0.11079
MD	Multi-year	Pp07_16196934	7	16196934	0.00115	0.10312
MD	2020-2021	Pp07_16196934	7	16196934	0.00479	0.09511
MD	Multi-year	Pp07_16264020	7	16264020	0.00115	0.10312
MD	2020-2021	Pp07_16264020	7	16264020	0.00479	0.09511
MD	Multi-year	Pp07_16454837	7	16454837	0.00215	0.09315
MD	Multi-year	Pp07_16517452	7	16517452	0.00115	0.10312
MD	2020-2021	Pp07_16517452	7	16517452	0.00479	0.09511
MD	2020-2021	Pp08_4119463	8	4119463	0.00494	0.09452
MD	2020-2021	Pp08_4121934	8	4121934	0.00417	0.09855
MD	2020-2021	Pp08_4601146	8	4601146	0.00383	0.10018
MD	2020-2021	Pp08_5216349	8	5216349	0.00236	0.10936
SSC	2020-2021	Pp01_5055312	1	5055312	0.00445	0.09518
SSC	2020-2021	Pp01_5385924	1	5385924	0.00354	0.09941
SSC	Multi-year	Pp01_12736773	1	12736773	0.00625	0.07716
SSC	2020-2021	Pp01_12913092	1	12913092	0.00495	0.09527
SSC	2020-2021	Pp01_27114697	1	27114697	0.00575	0.06787
SSC	2023-2024	Pp01_45032118	1	45032118	0.00106	0.09907
SSC	2021-2022	Pp02_1258184	2	1258184	0.00602	0.08412
SSC	2020-2021	Pp02_16035864	2	16035864	0.0059	0.09002
SSC	2021-2022	Pp02_24612010	2	24612010	0.00196	0.0789
SSC	2023-2024	Pp03_4385558	3	4385558	0.00304	0.08113
SSC	2020-2021	Pp03_10854266	3	10854266	0.00285	0.10345
SSC	Multi-year	Pp04_2593706	4	2593706	0.0019	0.07269
SSC	2023-2024	Pp04_2593706	4	2593706	0.00377	0.07669
SSC	2021-2022	Pp04_2593706	4	2593706	0.00438	0.06642
SSC	2020-2021	Pp04_6478714	4	6478714	0.00605	0.09149
SSC	2020-2021	Pp04_6483314	4	6483314	0.00605	0.09149
SSC	Multi-year	Pp04_6638346	4	6638346	0.000419	0.11943
SSC	2021-2022	Pp04_6638346	4	6638346	0.00283	0.09703
SSC	Multi-year	Pp04_6656932	4	6656932	0.000419	0.11943
SSC	2021-2022	Pp04_6656932	4	6656932	0.00283	0.09703
SSC	Multi-year	Pp04_6672869	4	6672869	0.00302	0.0878
SSC	Multi-year	Pp04_6678044	4	6678044	0.00582	0.07749
SSC	Multi-year	Pp04_6678392	4	6678392	0.00149	0.09897
SSC	Multi-year	Pp04_6906565	4	6906565	0.00407	0.08307
SSC	Multi-year	Pp04_6957861	4	6957861	0.00332	0.08719
SSC	Multi-year	Pp04_6957936	4	6957936	0.00355	0.08523
SSC	Multi-year	Pp04_6986045	4	6986045	0.000763	0.11087
SSC	2020-2021	Pp04_6986045	4	6986045	0.00257	0.10765
SSC	Multi-year	Pp04_7019413	4	7019413	0.00178	0.09612
SSC	Multi-year	Pp04_7042904	4	7042904	0.00397	0.08349
SSC	Multi-year	Pp04_7057412	4	7057412	0.00332	0.08719
SSC	Multi-year	Pp04_7057778	4	7057778	0.00178	0.09612
SSC	Multi-year	Pp04_7065501	4	7065501	0.00397	0.08349
SSC	Multi-year	Pp04_7104389	4	7104389	0.00397	0.08349
SSC	Multi-year	Pp04_7129760	4	7129760	0.00136	0.1015
SSC	Multi-year	Pp04_7129785	4	7129785	0.00178	0.09612
SSC	Multi-year	Pp04_7156561	4	7156561	0.00136	0.1015
SSC	Multi-year	Pp04_7158923	4	7158923	0.00136	0.1015
SSC	Multi-year	Pp04_7254655	4	7254655	0.00132	0.10092
SSC	2021-2022	Pp04_7254655	4	7254655	0.0051	0.08688
SSC	Multi-year	Pp04_7308431	4	7308431	0.00074	0.11146
SSC	Multi-year	Pp04_7315070	4	7315070	0.00073	0.11042
SSC	Multi-year	Pp04_7325207	4	7325207	0.00073	0.11042
SSC	Multi-year	Pp04_7333305	4	7333305	0.00073	0.11042
SSC	Multi-year	Pp04_7340986	4	7340986	0.000681	0.11156
SSC	2021-2022	Pp04_7340986	4	7340986	0.0062	0.08353
SSC	Multi-year	Pp04_7400380	4	7400380	0.00144	0.09955
SSC	Multi-year	Pp04_7403405	4	7403405	0.000656	0.11334
SSC	Multi-year	Pp04_7407659	4	7407659	0.00134	0.10173
SSC	Multi-year	Pp04_7543770	4	7543770	0.00226	0.09333
SSC	2023-2024	Pp04_8765764	4	8765764	0.00359	0.10382
SSC	2023-2024	Pp04_8780132	4	8780132	0.00359	0.10382
SSC	2023-2024	Pp04_8888585	4	8888585	0.00613	0.09432
SSC	2020-2021	Pp04_16076936	4	16076936	0.00064444	0.13147
SSC	Multi-year	Pp04_16076936	4	16076936	0.00336	0.08609
SSC	2021-2022	Pp04_18136412	4	18136412	0.00516	0.06398
SSC	2021-2022	Pp05_3420355	5	3420355	0.00619	0.08364
SSC	2020-2021	Pp05_10905913	5	10905913	0.00105	0.12215
SSC	2020-2021	Pp05_10912356	5	10912356	0.00283	0.10357
SSC	2020-2021	Pp05_10920941	5	10920941	0.00105	0.12215
SSC	2020-2021	Pp05_13908766	5	13908766	0.00306	0.10214
SSC	Multi-year	Pp05_13908766	5	13908766	0.00421	0.08254
SSC	Multi-year	Pp05_16548159	5	16548159	0.00237	0.09159
SSC	2020-2021	Pp05_16548159	5	16548159	0.00581	0.0903
SSC	Multi-year	Pp05_16569688	5	16569688	6.54e-05	0.15001
SSC	2020-2021	Pp05_16569688	5	16569688	0.00157	0.11456
SSC	2020-2021	Pp05_16641136	5	16641136	6.8297e-05	0.17519
SSC	Multi-year	Pp05_16641136	5	16641136	0.000537	0.1154
SSC	Multi-year	Pp05_16641508	5	16641508	0.00171	0.09785
SSC	2020-2021	Pp05_16641508	5	16641508	0.00412	0.09872
SSC	Multi-year	Pp05_16701869	5	16701869	0.005	0.0807
SSC	2020-2021	Pp05_16711336	5	16711336	0.00021087	0.15637
SSC	Multi-year	Pp05_16711336	5	16711336	0.000934	0.10759
SSC	Multi-year	Pp05_16778038	5	16778038	3.75e-05	0.15933
SSC	2020-2021	Pp05_16778038	5	16778038	0.00107	0.12187
SSC	2020-2021	Pp05_16786885	5	16786885	0.00010811	0.1661
SSC	Multi-year	Pp05_16786885	5	16786885	0.000647	0.11238
SSC	Multi-year	Pp05_16787159	5	16787159	0.00217	0.09304
SSC	Multi-year	Pp05_16787209	5	16787209	3.75e-05	0.15933
SSC	2020-2021	Pp05_16787209	5	16787209	0.00107	0.12187
SSC	2023-2024	Pp06_19901934	6	19901934	0.00417	0.07499
SSC	2023-2024	Pp06_19902040	6	19902040	0.00223	0.08656
SSC	2021-2022	Pp06_26761112	6	26761112	0.00549	0.08562
SSC	Multi-year	Pp07_9433534	7	9433534	0.00224	0.09252
SSC	Multi-year	Pp07_9449436	7	9449436	0.00559	0.07893
SSC	Multi-year	Pp07_15010840	7	15010840	0.00619	0.07731
SSC	Multi-year	Pp07_15095873	7	15095873	0.00543	0.07939
SSC	Multi-year	Pp07_15730605	7	15730605	0.00328	0.08741
SSC	2021-2022	Pp08_2135651	8	2135651	0.00587	0.08454
SSC	2020-2021	Pp08_8514135	8	8514135	0.00195	0.11291
SSC	2021-2022	Pp08_8514135	8	8514135	0.00599	0.0842
SSC	2020-2021	Pp08_21198051	8	21198051	0.00367	0.1009

## Sheet: Table S3
Table S3. Common marker-trait associations for more than one studied trait in peach, based on the multi-season GWAS.
Trait 1	Trait 2	Trait 3	Chr	Position (bp)	% PV1	% PV2	% PV3
FW	MD	-	4	9401883	9.4	10.8	-
FW	MD	-	4	9871961	7.8	7.9	-
FW	MD	-	4	12955240	9.4	8.1	-
FW	MD	-	6	2933983	13.7	10.7	-
FW	MD	-	6	2939323	12.5	11.2	-
IAD	FW	MD	6	2988972	7.9	15.4	14.8
FW	MD	-	6	3025102	12	12.8	-
FW	MD	-	6	3037491	11.8	12.8	-
FW	MD	-	6	3050064	12.1	12.7	-
IAD	FW	MD	6	3223902	8.3	15.3	14.7
IAD	FW	MD	6	3311491	8.9	14.1	15.5
IAD	FW	MD	6	3340819	8.5	14.5	13.7
FW	MD	-	6	3478030	15.1	11.6	-
FW	MD	-	6	3540776	11.2	10.9	-
IAD	FW	MD	6	3549035	7.9	13.4	12.4
IAD	FW	MD	6	3614506	7.9	13.4	12.4
FW	MD	-	6	3623629	15.1	11.6	-
FW	MD	-	6	3642221	15.1	11.6	-
IAD	FW	-	6	3799146	9	10.1	-
IAD	FW	-	6	3835477	9.9	8.2	-
FW: Fruit weight ; MD: maturity date; IAD: chlorophyll absorbance index; %PV1, 2, 3: percentage of phenotypic variation explained for Trait 1, 2 and 3, respectively.
